# Supplementary material for: Synthesis and Characterization of Lithium-Ion Conductive LATP-LaPO4 Composites Using La2O3 Nano-Powder
Source: Materials (Basel). 2021 Jun 23;14(13):3502. doi: 10.3390/ma14133502 (PMC8269504; doi:10.3390/ma14133502)
Supplement: Supplementary file 1 [file materials-14-03502-s001.zip]

Archive with 1 entries (1 files):
- Supplementary Materials4.pdf
